# Supplementary material for: High Warming Restricts the Growth and Movement of a Larval Chinese Critically Endangered Relict Newt
Source: Biology (Basel). 2025 Jul 27;14(8):942. doi: 10.3390/biology14080942 (PMC12383594; doi:10.3390/biology14080942)
Supplement: Supplementary file 1 [file biology-14-00942-s001.zip]

Archive with 1 entries (1 files):
- biology-3779637-supplementary.pdf
